# Supplementary material for: BioGD: Bio-inspired robust gradient descent
Source: PLoS One. 2019 Jul 5;14(7):e0219004. doi: 10.1371/journal.pone.0219004 (PMC6611597; doi:10.1371/journal.pone.0219004)
Supplement: S1 File — (CSV) [file pone.0219004.s001.csv]

a opt	b opt	mean (a = 0, b = 1)	mean (a = a opt, b = b opt)	sd (a = 0, b = 1)	sd (a = a opt, b = b opt)
0	0.12	0.8253330333	0.4418448282	1.987181653	0.9247340002
0	0.1275	1.071021825	0.5784489554	2.209650552	0.9624848498
0	0.1275	1.236884171	0.6749556129	2.417825297	1.045895049
0	0.12	1.336890692	0.7417966579	2.472446286	1.251678054
0	0.105	1.396716139	0.7657585884	2.473958119	1.160825214
0	0.075	1.42314882	0.8048092365	2.461026355	1.309672688
0	0.075	1.486238983	0.8020728193	2.922447099	1.283043124
0	0.075	1.49483672	0.820708383	2.877806182	1.293812272
0	0.075	1.490864916	0.8257933483	2.781731335	1.275874105
0	0.075	1.499196865	0.8371601206	2.722321107	1.267187408
0	0.075	1.486483067	0.8533076789	2.666626304	1.266396341
0	0.075	1.48001864	0.8491239676	2.600263166	1.248234176
0	0.075	1.499941568	0.8504489702	2.589853157	1.229376775
0	0.075	1.524745618	0.8492100351	2.582312067	1.218588378
0	0.075	1.518844571	0.8469686466	2.572151782	1.201003893
0	0.075	1.511102081	0.8375780065	2.531521386	1.180841239
0	0.075	1.498796946	0.8353470542	2.480032984	1.172050322
0	0.075	1.487469383	0.8329058037	2.437647551	1.168790506
0	0.075	1.488397335	0.8248115528	2.4137574	1.150864629
0	0.075	1.471731782	0.8206540344	2.370499823	1.146102101
0	0.075	1.460661451	0.8109527261	2.339292311	1.132008482
0	0.135	1.446569421	0.8162278189	2.29962441	1.193931976
0	0.135	1.44443561	0.8101926022	2.27816562	1.181420773
0	0.135	1.43239278	0.8055669324	2.240691046	1.168875354
0	0.135	1.423914635	0.8012559022	2.206068864	1.157019676
0	0.135	1.415929983	0.7956391326	2.187046752	1.153758747
0	0.135	1.407426385	0.7907910022	2.155048089	1.138285729
0	0.135	1.403357264	0.7872644486	2.139487301	1.126587532
0	0.135	1.393045646	0.7824875061	2.109378682	1.113439721
0	0.135	1.379235659	0.7774643857	2.084376093	1.101626861
0	0.105	1.374877944	0.7746460543	2.06697207	1.106205628
0	0.105	1.371924581	0.7705810491	2.079866665	1.095712124
0	0.105	1.364476875	0.7625350098	2.062168873	1.083841043
0	0.105	1.358655024	0.7579890547	2.044467259	1.079590683
0	0.105	1.354381233	0.7521111182	2.029919995	1.069219529
0	0.105	1.345272545	0.7473254008	2.006839796	1.060296921
0	0.105	1.34083039	0.7431184901	1.989995044	1.049976323
0	0.105	1.332119618	0.7393026642	1.968006405	1.042711795
0	0.105	1.329934972	0.7355422567	1.953793228	1.033455858
0	0.105	1.326864565	0.7312954367	1.958283378	1.026332406
0	0.105	1.322283951	0.7268898	1.947281459	1.0187654
0	0.105	1.317915744	0.7246319048	1.930596982	1.01191264
0	0.075	1.313973881	0.7220061983	1.921855391	1.124176671
0	0.075	1.31022165	0.7187879423	1.909933715	1.115246136
0	0.075	1.306765869	0.7154824834	1.894735082	1.106898538
0	0.075	1.301660619	0.711968629	1.877609443	1.09874042
0	0.075	1.2930624	0.7071291872	1.861450114	1.089664437
0	0.075	1.286683912	0.7034280408	1.845392313	1.080896053
0	0.075	1.281258449	0.7008331598	1.832250778	1.07287095
0	0.075	1.275446609	0.6975777413	1.81708059	1.065797213
0	0.075	1.268925984	0.6929768659	1.801859689	1.057741976
0	0.075	1.264209136	0.690741604	1.788061344	1.060711331
0	0.075	1.258922342	0.6872368057	1.777163233	1.053115014
0	0.075	1.25665812	0.6846504527	1.774769098	1.04613664
0	0.075	1.250555219	0.679762326	1.761739517	1.038791384
0	0.075	1.246683379	0.6765173902	1.751081166	1.031583969
0	0.075	1.240403895	0.6731812619	1.738629468	1.024890461
0	0.075	1.236035693	0.6699205715	1.726489195	1.018143342
0	0.075	1.231218501	0.6671144995	1.715893799	1.01342196
0	0.075	1.224986385	0.6644474261	1.704020901	1.006807767
0	0.075	1.223434229	0.6619852752	1.719929537	1.001223772
0	0.075	1.219117194	0.6591651915	1.708677963	0.9952140277
0	0.075	1.214572966	0.6578805997	1.69806627	0.9919501713
0	0.075	1.20905923	0.6538138179	1.68667857	0.985908291
0	0.075	1.204172268	0.6504735785	1.678395086	0.9802044023
0	0.075	1.199357622	0.6477814401	1.667650358	0.9746979293
0	0.075	1.195113554	0.6442800071	1.657462958	0.969188879
0	0.075	1.191119546	0.6413027527	1.647772752	0.9635927485
0	0.075	1.185719641	0.638438411	1.63773163	0.9583927548
0	0.075	1.181089586	0.6356881841	1.630749883	0.9530841884
0	0.075	1.176132987	0.6340014199	1.621388223	0.9545240954
0	0.075	1.170459543	0.6306954253	1.611971155	0.9492878791
0	0.075	1.16571679	0.6280927757	1.602470586	0.9444302111
0	0.075	1.161246367	0.6256017661	1.593223496	0.9395763083
0	0.075	1.156832475	0.6234800862	1.584209874	0.9356469355
0	0.075	1.151728884	0.6209555956	1.57566684	0.9312251064
0	0.075	1.146658048	0.6185114966	1.567582807	0.926449578
0	0.075	1.141940423	0.6158348201	1.559327686	0.921680159
0	0.075	1.13794997	0.6137455437	1.551533809	0.917503871
0	0.075	1.133888443	0.6116842361	1.543824708	0.9130081919
