# Supplementary material for: BioGD: Bio-inspired robust gradient descent
Source: PLoS One. 2019 Jul 5;14(7):e0219004. doi: 10.1371/journal.pone.0219004 (PMC6611597; doi:10.1371/journal.pone.0219004)
Supplement: S2 File — (CSV) [file pone.0219004.s002.csv]

a opt	b opt	mean (a = 0, b = 1)	mean (a = a opt, b = b opt)	sd (a = 0, b = 1)	sd (a = a opt, b = b opt)
0.0825	0	5.595758586	1.23500698	15.22881687	2.076285694
0.1125	0	6.994569839	1.716136207	13.74606037	2.763631168
0.0825	0	7.79898322	1.952799531	13.71404205	2.493380878
0.135	0	7.94208859	2.119909691	13.16044117	3.446763519
0.135	0	7.763322465	2.116041373	12.42032901	3.239687582
0.09	0	7.919539027	2.175411339	12.6864397	3.379219153
0.09	0	7.798488378	2.195496896	12.04854527	3.236789279
0.09	0	7.630867481	2.172715154	11.77472537	3.102114069
0.09	0	7.423790536	2.145241998	11.29432377	2.99770036
0.09	0	7.206791106	2.129428382	10.95400408	2.906282668
0.09	0	6.902958475	2.094025991	10.59433695	2.814780081
0.09	0	6.750329949	2.066935198	10.64817817	2.74890453
0.09	0	6.602509848	2.03157049	10.84650167	2.6718172
0.09	0	6.342887174	1.999655678	10.5526561	2.604882525
0.09	0	6.099466547	1.975972032	10.30698703	2.547331472
0.09	0	5.882595301	1.947833318	10.07216488	2.491269384
0.09	0	5.710758742	1.932903318	9.926352231	2.473282356
0.09	0	5.504863665	1.90510192	9.711600578	2.427779843
0.09	0	5.305813713	1.874529189	9.510936941	2.378906667
0.09	0	5.13552955	1.84252325	9.336822893	2.331485109
0.09	0	4.959566313	1.813984345	9.160011871	2.288292116
0.09	0	4.814872493	1.790534577	8.994049533	2.248563519
0.09	0	4.669203417	1.766757197	8.835557563	2.208613885
0.09	0	4.533577196	1.745119056	8.685420849	2.171711918
0.09	0	4.404417786	1.72217657	8.543698321	2.139400101
0.09	0	4.280880486	1.699745534	8.408532942	2.106982722
0.09	0	4.169121582	1.681657929	8.278440176	2.076629764
0.09	0	4.060729177	1.661655721	8.15516491	2.047104685
0.09	0	3.967678806	1.645260425	8.055615717	2.023066747
0.09	0	3.873062045	1.627108343	7.942332107	1.995659292
0.09	0	3.783204281	1.609013865	7.833950607	1.969524706
0.09	0	3.698757459	1.592010016	7.729585682	1.9440187
0.09	0	3.61897139	1.575833478	7.629335175	1.919859529
0.09	0	3.542034624	1.560766707	7.533189404	1.899156373
0.09	0	3.470621388	1.546842675	7.44004363	1.87601894
0.09	0	3.401274199	1.531573845	7.350869385	1.854518428
0.09	0	3.336824444	1.518189856	7.264438756	1.833850119
0.09	0	3.272990783	1.502121387	7.181664977	1.813752529
0.09	0	3.214398712	1.490744916	7.101027444	1.796107405
0.09	0	3.158315976	1.478736165	7.023092479	1.777365156
0.09	0	3.104010549	1.466410346	6.947837019	1.758947107
0.09	0	3.051943349	1.45355806	6.875021186	1.741198811
0.09	0	3.002847622	1.44229696	6.804374916	1.724259295
0.09	0	2.954870001	1.430294542	6.736053948	1.707840289
0.09	0	2.909672073	1.419621439	6.669530232	1.692149339
0.0825	0	2.866013276	1.40915541	6.604967779	1.757001156
0.0825	0	2.823055094	1.397867723	6.542533886	1.740969836
0.0825	0	2.782780491	1.387796208	6.481546256	1.725144374
0.0825	0	2.74369652	1.377659572	6.422341402	1.709990565
0.0825	0	2.706148519	1.368468222	6.364726463	1.69563116
0.0825	0	2.669885484	1.359256729	6.308658815	1.681482325
0.0825	0	2.634611384	1.349772562	6.254089993	1.6673569
0.0825	0	2.60097821	1.34083203	6.200820105	1.653572459
0.0825	0	2.568331345	1.332135836	6.148947985	1.640306389
0.0825	0	2.536737825	1.323411023	6.098365375	1.627238298
0.0825	0	2.506120356	1.315084747	6.049043616	1.614556779
0.0825	0	2.476505808	1.306971974	6.000902754	1.602172323
0.0825	0	2.44823905	1.299413456	5.953791023	1.590021093
0.0825	0	2.420349022	1.291470972	5.907890888	1.578145177
0.0825	0	2.393774819	1.284666778	5.862935507	1.566565818
0.0825	0	2.367509	1.276823541	5.819137849	1.555405929
0.0825	0	2.34200934	1.269313624	5.776297635	1.544401563
0.0825	0	2.317454957	1.262421721	5.734352867	1.533718319
0.0825	0	2.293690176	1.255564491	5.693292447	1.52314583
0.0825	0	2.270468815	1.248651232	5.653144578	1.512878954
0.0825	0	2.247846913	1.241776352	5.613849361	1.502830595
0.0825	0	2.226017467	1.235306191	5.575329484	1.492983467
0.0825	0	2.20495238	1.229227984	5.53754186	1.483241737
0.0825	0	2.184276973	1.223277979	5.500562347	1.473689574
0.0825	0	2.164035971	1.217203102	5.464345372	1.464394753
0.0825	0	2.14474965	1.211850985	5.428735048	1.45518798
0.0825	0	2.125655083	1.206088799	5.393887173	1.4461991
0.0825	0	2.107226323	1.200777524	5.359660506	1.437320494
0.0825	0	2.089104311	1.195275576	5.326125351	1.42872279
0.0825	0	2.071672969	1.190142972	5.29316169	1.420216022
0.0825	0	2.054171029	1.184507567	5.26091112	1.411945987
0.0825	0	2.037458725	1.179507411	5.229168984	1.403749371
0.0825	0	2.020955159	1.174266545	5.198037343	1.395769103
0.0825	0	2.00499461	1.169276705	5.167420979	1.387896815
0.0825	0	1.989329993	1.164320034	5.137357044	1.380157433
